# Supplementary material for: Implicit benefits of adolescents with high psychological resilience in action control of emotion regulation
Source: PLoS One. 2025 Sep 16;20(9):e0332384. doi: 10.1371/journal.pone.0332384 (PMC12440164; doi:10.1371/journal.pone.0332384)
Supplement: S6 Data — (XLSX) [file pone.0332384.s006.xlsx]

## Sheet: Experiment1_implicit attitude
gender(1-male, 2-female)	grade(1-Grade 7, 2-Grade 8)	group(1-Group with high resilience, 2-Group with low resilience)	b1(Congruent Task)	b2(Incongruent Task)	D(Indicator of Implicit Attitudes)
2	1	1	1777.62	1670.08	-0.0904665
1	1	1	2183.68	2039.47	-0.121295
1	1	2	1504.7	1564	0.0498806
2	1	1	846.8	1002.95	0.131347
2	1	1	1145.3	1468.33	0.271715
2	1	2	1556.3	1518.79	-0.0315523
1	1	1	980.775	2238.8	1.0582
2	1	1	1317.33	1951.78	0.533672
1	1	1	1398.22	1501.67	0.0870177
2	1	2	1562.92	1646.83	0.0705731
1	1	1	1822.92	2205.8	0.322058
1	1	1	1314.08	1488.2	0.146467
1	1	1	1611.4	1292.45	-0.268287
1	1	2	1376.03	1474.53	0.082854
1	1	2	1201.25	1000.25	-0.169073
1	1	1	1247.35	892.65	-0.298359
2	1	2	2169.57	2050.47	-0.100182
2	1	1	1454.28	1713.35	0.217923
1	1	1	807.85	909.8	0.085756
2	1	2	2433.75	2501.55	0.0570305
1	1	1	2188.6	2420.87	0.195377
2	1	1	1205.05	1149.4	-0.0468104
1	1	2	1238.2	1293.47	0.046495
1	1	2	2246.13	1742.42	-0.423694
1	1	1	1427.4	2089.1	0.556594
1	1	1	1526.6	1612.22	0.0720241
2	1	2	1886.47	1758.22	-0.107878
1	1	1	1027.62	1422.78	0.332383
1	1	1	1437.58	2247.65	0.681401
1	1	1	2622.2	2247.65	-0.315055
1	1	1	1665.75	1837.38	0.144364
1	1	1	1115	1133.38	0.0154563
2	1	1	986.225	810.775	-0.147581
2	1	2	2130.92	2349.03	0.183458
1	1	1	1484.72	1351.5	-0.112063
1	1	2	1375.33	1095.8	-0.235125
2	1	2	1280.12	1209.03	-0.0598063
2	1	2	1800.78	956.325	-0.710315
2	1	2	1606.8	1785.75	0.150525
2	1	2	1384.05	1061.6	-0.271231
1	1	2	1244	1215.5	-0.023973
1	2	2	1252.23	993.575	-0.21757
2	2	2	1119.62	922.625	-0.165708
2	2	2	1315.71	803.95	-0.430467
1	2	2	1411.53	704.8	-0.594467
1	2	2	2245.68	1154.83	-0.917577
1	2	1	1850.47	2014.32	0.137816
1	2	1	1410.2	1521.17	0.0933474
2	2	2	2143.3	1152.53	-0.833398
1	2	1	1123.28	1198.35	0.0631499
2	2	2	1238.75	933.475	-0.256784
2	2	2	1194.65	1077	-0.0989622
1	2	2	1599.45	790.8	-0.680202
2	2	2	1427.2	912.575	-0.432881
1	2	2	947.2	798.25	-0.12529
1	2	1	1360.08	1412.03	0.0436981

## Sheet: Experiment2_visual search task
gender(1-male, 2-female)	group(1-Group with high resilience, 2-Group with low resilience)	grade(1-Grade 7, 2-Grade 8)	b1(Angry-Neutral)	b2(Happy-Neutral)	b3(Happy-Angry)
2	1	1	1872.15	1735.36	1782.64
2	1	1	1229.81	1155.14	1232.33
2	1	1	1476.17	1373.6	1395.79
1	1	1	1586.89	1286.57	1431.33
1	1	1	1784.41	1317.68	1530.79
1	1	1	1344.89	1324.44	1291.77
2	1	1	1550.53	1375.08	1330.23
1	1	1	1022.44	1000.08	974.423
1	1	1	1353.53	1183.51	1245.49
2	1	1	1981.32	1615	1739.43
1	1	1	1866.06	1706.61	1796.05
1	1	1	1958.61	1669.94	1789.03
1	1	1	1948.41	1644.42	1722.89
1	1	1	1211.26	1197.25	1160.47
2	1	1	1608.74	1592.88	1588.15
1	1	2	1482.53	1536.25	1455.74
2	1	2	1271.38	1293.6	1189.31
1	1	2	1297.73	1352.26	1297.88
2	1	2	1218.5	1174.72	1200.51
1	1	2	1155.97	1189.17	1137.94
2	1	2	1359.97	1342.92	1271.94
1	1	2	1081.38	983.556	994.833
1	1	2	1273.39	1305.27	1322.23
1	1	2	1380.59	1456.25	1445.62
1	1	2	1196.63	1223.28	1208.19
1	1	2	1267.27	1247.31	1284.67
1	1	2	1404.3	1346.86	1364.97
2	1	2	1629.72	1601.28	1611.74
1	1	2	1420.81	1278.94	1300.39
1	1	2	956.968	1047.81	967.382
2	1	2	1888.86	1429.03	1494.22
1	1	2	1635.36	1337.61	1234.4
1	1	2	1907.79	1723.74	1666.69
2	1	2	1163.94	1084.81	1084.37
1	1	2	1044.62	1150.97	1093.26
2	1	2	1383.76	1397.71	1405.18
2	1	2	1524.61	1439	1489.85
2	1	2	1362.76	1412.53	1289.85
1	2	1	1279.64	1414.48	1387.69
2	2	1	2180.53	1989.47	2009.06
1	2	1	1468.68	1374.4	1368.53
2	2	1	1913.49	1711.28	1773.03
2	2	1	904.968	956.556	1001.27
2	2	1	2233.29	1920.21	2041.67
1	2	1	1038	1003.17	1043.94
1	2	1	1493.68	1526.47	1448.83
2	2	1	1711.97	1585.58	1651.16
2	2	1	2254.72	2035.94	1426.92
1	2	1	1306.82	1229.58	1276.91
1	2	1	1529.92	1509.68	1647.41
1	2	1	1926.45	1828.94	1933.82
2	2	1	2516.31	2566.53	2703.81
2	2	1	1915.36	1792.17	2011.75
1	2	1	1182.12	1094.14	1176.78
2	2	1	2013.65	1633.12	1941.16
2	2	1	1744.09	1748.82	1794.25
2	2	1	1308.94	1295.03	1373.73
2	2	1	1644.77	1572.72	1604.33
2	2	1	1813.92	1660.78	1734.18
2	2	1	1490.47	1472.61	1397.12
2	2	1	1648.44	1715.31	1628.39
1	2	1	1251.97	1310.97	1264.87
2	2	2	1834.53	2111.29	1972.11
1	2	2	934.906	1018.8	985.571
1	2	2	1516.43	1455.28	1354.11
2	2	2	1387.38	1518.94	1304.47
2	2	2	2249.29	1613.6	1921.97
1	2	2	1857	1813.32	1826.38
2	2	2	1519.11	1431.78	1403.21
2	2	2	1383.38	1430.94	1311.11
2	2	2	1552.83	1403.94	1443.26
2	2	2	1535.78	1543.06	1571.47
1	2	2	1047.28	1101.89	1114.83
2	2	2	2366.38	2290.94	2377.06
1	2	2	1354.22	1227.58	1247.91
